# Supplementary material for: Fifty shades of iron: Unorthodox mechanisms of iron acquisition and utilization in blood-stage Plasmodium parasites
Source: PLoS Pathog. 2026 Mar 10;22(3):e1014030. doi: 10.1371/journal.ppat.1014030 (PMC12974877; doi:10.1371/journal.ppat.1014030)
Supplement: S1 Table — Proteins are classified as dispensable, fitness-conferring, or essential based on insertional mutagenesis studies [47,48,92]. (XLSX) [file ppat.1014030.s001.xlsx]

## Sheet: Iron
PF3D7_ID	Protein	Homolog	Function	Iron Type	Iron Role	Compartment	Essentiality
							P. falciparum	P. knowelsi	P. berghei
PF3D7_0809900	JmjC domain-containing protein 1	P29375	Demethylates histone lysines to regulate chromatin	Mononuclear	Catalytic	Nucleus	Dispensible	Dispensible	NA
PF3D7_0602800	JmjC domain-containing protein 2	A2RUC4	Modifies tRNA wybutosine for translation fidelity	Mononuclear	Catalytic	Nucleus	Dispensible	Dispensible	Dispensible
PF3D7_1122200	JmjC domain-containing protein 3	P0C870	Hydroxylates lysine residues in protein substrates	Mononuclear	Catalytic	Nucleus	Dispensible	Dispensible	NA
PF3D7_1028000	Methyltransferase	Q96BT7	Methylates tRNA wobble position	Mononuclear	Catalytic	Cytosol	Dispensible	Dispensible	Fitness Cost
PF3D7_1030600	tRNA N6-adenosine threonylcarbamoyltransferase	Q9NPF4	Adds threonylcarbamoyl group to tRNA	Mononuclear	Catalytic	Nucleus	Fitness Cost	Essential	NA
PF3D7_0814900	Super oxide disumatase 1 (SOD1)	P04179	Converts cytosolic superoxide to hydrogen peroxide	Mononuclear	Catalytic	Cytosol	Fitness Cost	Essential	Fitness Cost
PF3D7_0623500	Super oxide disumatase 2 (SOD2)	P04179	Converts mitochondrial superoxide to hydrogen peroxide	Mononuclear	Catalytic	Mitochondrion	Essential	Fitness Cost	Dispensible
PF3D7_1364900	Ferrochelatase	Q5TZY0	Inserts iron into protoporphyrin IX to form heme	Mononuclear	Substrate	Mitochondrion	Dispensible	Dispensible	Dispensible
PF3D7_1419300	Glutathione S-transferse	Q7RTV2	Glutathione transferase that may bind dinitrosyl-iron complexes	Mononuclear	Binding	Cytosol	Essential	Dispensible	Dispensible
PF3D7_0829400	Prolyl 4-hydroxylase subunit alpha	P13674	Hydroxylates proline in protein substrates	Mononuclear	Catalytic	ER	Dispensible	Dispensible	Dispensible
PF3D7_1445000	Prolyl hydroxylase-like protein	NA	Hydroxylates protein substrates, possible oxygen sensor	Mononuclear	Catalytic	Cytosol	Essential	Essnetial	NA
PF3D7_0930000	Procollagen lysine 5-dioxygenase	Q02809	Hydroxylates lysine in protein substrates	Mononuclear	Catalytic	ER	Dispensible	Dispensible	NA
PF3D7_0907900	Peptide deformylase	Q9FUZ2	Removes N-formyl groups from nascent apicoplast proteins	Mononuclear	Catalytic	Apicoplast	Essential	Essential	Essential
PF3D7_1219900	Ribulose-phosphate 3-epimerase	Q96AT9	Interconverts ribulose-5-phosphate and xylulose-5-phosphate	Mononuclear	Catalytic	Cytosol	Essential	Essential	NA
PF3D7_1414400	Serine/threonine protein phosphatase PP1	P62136	Dephosphorylates substrates controlling cell cycle and egress	Fe-M2+	Catalytic	Cytosol/Nucleus	Essential	Essential	Essential
PF3D7_0802800	Serine/threonine protein phosphatase 2B catalytic subunit A	P48454	Dephosphorylates Ca2+-regulated substrates for invasion and motility	Fe-M2+	Catalytic	Cytosol	Essential	Essnetial	Essential
PF3D7_0927700	Serine/threonine protein phosphatase 4	P60510	Dephosphorylates cytoskeletal and nuclear substrates	Fe-M2+	Catalytic	Cytosol/Nucleus	Essential	Dispensible	Dispensible
PF3D7_1355500	Serine/threonine protein phosphatase 5	P53041	Dephosphorylates stress and chromatin associated substrates	Fe-M2+	Catalytic	Cytosol/Nucleus	Fitness Cost	Fitness Cost	Dispensible
PF3D7_0314400	Serine/threonine protein phosphatase 6	O00743	Dephosphorylates substrates needed for sexual-stage development	Fe-M2+	Catalytic	Peripheral/PM	Essential	Fitness Cost	NA
PF3D7_1423300	Serine/threonine protein phosphatase 7	P53041	Dephosphorylates early ring-stage peripheral substrates	Fe-M2+	Catalytic	Peripheral/PM	Fitness Cost	Essential	Essential
PF3D7_0925400	Protein phosphatase-beta	Q0P594	Broad cytosolic Ser/Thr dephosphorylation, function poorly defined	Fe-M2+	Catalytic	Cytosol	Essential	Fitness Cost	Essential
PF3D7_1466100	Protein phosphatase containing kelch-like domains	P62714	Dephosphorylates regulators of mosquito-stage differentiation	Fe-M2+	Catalytic	Cytosol	Fitness Cost	Essential	Dispensible
PF3D7_1464600	Serine/threonine protein phosphatase UIS2	NA	Dephosphorylates proteins at the parasitophorous vacuole membrane	Fe-M2+	Catalytic	Parasitophorus Vacuole Membrane	Fitness Cost	Essential	Essential
PF3D7_1469200	Shewanella-like protein phosphatase 1	Q8L774	Dephosphorylates factors for microneme biogenesis and release	Fe-M2+	Catalytic	Apical region (merozoite)	Essential	Dispensible	Dispensible
PF3D7_1206000	Shewanella-like protein phosphatase 2	Q8L774	Dephosphorylates apical proteins during merozoite invasion	Fe-M2+	Catalytic	Apical region (merozoite)	Fitness Cost	Dispensible	Dispensible
PF3D7_1302600	Deoxyhypusine hydroxylase	Q9BU89	Hydroxylates eIF5A intermediate in hypusine synthesis	Di-iron	Catalytic	Cytosol	Essential	Essential	NA
PF3D7_1015800	Ribonucleotide Reductase Small Subunit R2	P31350	Reduces ribonucleotides to deoxyribonucleotides	Di-iron	Catalytic	Cytosol/Nucleus	Essential	Essential	Essential
PF3D7_0511200	Stearoyl-CoA Desaturase	Q86SK9	Introduces double bonds into saturated fatty acyl-CoAs	Di-iron	Catalytic	ER	Dispensible	Dispensible	NA
PF3D7_0527300	Methionine aminopeptidase 1a	Q6UB28	Removes initiator methionine from mitochondrial proteins	Di-iron	Catalytic	Mitochondrion	Dispensible	Essential	Essential
PF3D7_1015300	Methionine aminopeptidase 1b	P53582	Removes initiator methionine from cytosolic proteins	Di-iron	Catalytic	Cytosol	Dispensible	Fitness Cost	Dispensible
PF3D7_0804400	Methionine aminopeptidase 1c	P53582	Removes initiator methionine from apicoplast proteins	Di-iron	Catalytic	Apicoplast	Essential	Essential	Essential
PF3D7_1434600	Methionine aminopeptidase 2	P50579	Removes initiator methionine from cytosolic proteins	Di-iron	Catalytic	Cytosol	Essential	Essential	Essential
PF3D7_1404100	Cytochrome c	P99999	Shuttles electrons between Complex III and IV	Heme c	Electron Transfer	Mitochondrian	Essential	Essential	Essential
PF3D7_1311700	Cytochrome c-2	P99999	Putative mitochondrial electron carrier / redox protein	Heme c	Unknown	Mitochondrion	Fitness Cost	Dispensible	Dispensible
PF3D7_1462700	Cytochrome c1	P08574	Transfers electrons within Complex III	Heme c	Electron Transfer	Mitochondrion	Essential	Essential	Essential
PF3D7_1224600	Cytochrome c heme lyase	P53701	Attaches heme c to cytochrome c	Heme c/b	Substrate	Mitochondrion	Essential	Essential	Essential
PF3D7_1203600	Cytochrome c1 heme lyase	Q68D50	Attaches heme c to cytochrome c1	Heme c/b	Substrate	Mitochondrion	Essential	Essential	Essential
PF3D7_MIT02100	Cytochrome c oxidase subunit 1	P00395	Catalyzes terminal electron transfer in Complex IV	Heme a	Electron Transfer	Mitochondrion	NA	NA	NA
PF3D7_1435000	Cytochrome c oxidase assembly protein COX15	Q7KZN9	Converts heme o to heme a for COX	Heme o/a	Substrate	Mitochondrion	Essential	Essential	Essential
PF3D7_0519300	Protoheme IX farnesyltransferase COX10	Q12887	Converts heme b to heme o	Hema b/o	Substrate	Mitochondrion	Essential	Essential	NA
PF3D7_1232300	Cytochrome b5	P00167	Putative b5-like heme-binding redox protein	Heme b	Electron Transfer	ER	Essential	Dispensible	NA
PF3D7_0918100	Cytochrome b5-like heme/steroid binding protein	O43169	Putative b5-like heme-binding redox protein	Heme b	Electron Transfer	Cytosol	Essential	Dispensible	Fitness Cost
PF3D7_1428700	Heme/steroid binding domain containing protein	P00167	Putative b5-like heme-binding redox protein	Heme b	Electron Transfer	Cytosol	Dispensible	Dispensible	NA
PF3D7_MIT02300	Cytochrome b	P00156	Core b-type cytochrome of Complex III	Heme b	Electron Transfer	Mitochondrian	NA	NA	NA
PF3D7_1444500	Eukaryotic translation initiation factor 2-alpha kinase 1	Q9BQI3	Phosphorylates eIF2α in response to heme/stress signals	Heme b	Binding/Sensing	Cytosolic	Dispensible	Dispensible	NA
PF3D7_1035400	Merozoite Surface Protein 3	NA	Binds heme on merozoite surface, may protect upon egress	Heme b	Binding	Plasma Membrane	Fitness Cost	Dispensible	NA
PF3D7_0831800	Histidine-rich protein 2	NA	Binds heme and promotes hemozoin formation	Heme b	Binding/Polymerization	Exported/Food Vacuole	Dispensible	NA	NA
PF3D7_1372200	Histidine-rich protein 3	NA	Binds heme and promotes hemozoin formation	Heme b	Binding/Polymerization	Exported/Food Vacuole	Dispensible	NA	NA
PF3D7_1446800	Heme detoxification protein	NA	Binds heme and drives hemozoin formation in FV	Heme b	Binding/Polymerization	Exported/Food Vacuole	Essential	Essential	Essential
PF3D7_1214600A52:E94A52:G96	Mitochondrial Ferredoxin	Q6P4F2	Donates electrons for mitochondrial Fe–S cluster assembly	[2Fe–2S]	Electron Transfer	Mitochondrion	Fitness Cost	Essential	Essential
PF3D7_1318100	Apicoplast ferredoxin	Q6P4F2	Donates electrons to apicoplast redox pathways	[2Fe–2S]	Electron Transfer	Apicoplast	Fitness Cost	Essential	Essential
PF3D7_0720400	Apoptosis-inducing factor	Q96NN9	Flavoprotein implicated in redox and cell death signaling	[2Fe–2S]	Unknown	Mitochondrion	Dispensible	Dispensible	Dispensible
PF3D7_0515800	BolA-like protein	Q9H3K6	Cooperates with glutaredoxin to chaperone cytosolic Fe–S clusters	[2Fe–2S]	Binding/Chaperone	Cytosol	Essential	Fitness Cost	NA
PF3D7_0304500	Glutaredoxin-like protein 1 (GLP1)	Q86SX6	Chaperones cytosolic [2Fe–2S] clusters to client proteins	[2Fe–2S]	Binding/Chaperone	Cytosol	Fitness Cost	Essential	NA
PF3D7_0606900	Glutaredoxin-like protein 2 (GLP2)	O76003	Chaperones cytosolic [2Fe–2S] clusters to client proteins	[2Fe–2S]	Binding/Chaperone	Cytosol	Essnetial	Dispensible	Fitness Cost
PF3D7_0709200	Glutaredoxin-like protein 3 (GLP3)	Q86SX6	Chaperones mitochondrial [2Fe–2S] clusters to client proteins	[2Fe–2S]	Binding/Chaperone	Mitochondrion	Fitness Cost	Fitness Cost	Dispensible
PF3D7_0302700	CDGSH Fe-S domain-containing protein 1	Q9NZ45	Binds Fe–S clusters, modulates mitochondrial iron homeostasis	[2Fe–2S]	Binding/Chaperone	Mitochondrion	Essential	Fitness Cost	NA
PF3D7_0416700	CDGSH Fe-S domain-containing protein 2	Q9NZ45	Binds Fe–S clusters, role in iron homeostasis	[2Fe–2S]	Binding/Chaperone	Mitochondrion	Dispensible	Dispensible	Dispensible
PF3D7_1022900	ApiCOX13/Miner2-like protein	P0C7P0	Fe–S protein influencing cytochrome c oxidase function	[2Fe-2S] (x2)	Binding/Chaperone	Mitochondrion	Dispensible	NA	Essential
PF3D7_1439400	Cytochrome b-c1 complex subunit Rieske	P47985	Transfers electrons within Complex III Rieske center	[2Fe–2S]	Electron Transfer	Mitochondrion	Fitness Cost	Essential	NA
PF3D7_0824600	Fe-S cluster assembly protein DRE2	Q6FI81	Donates electrons in cytosolic Fe–S assembly pathway	[2Fe-2S] (x2)	Electron Transfer	Cytosol	Essential	Essential	Essential
PF3D7_1454500	Fe-S cluster assembly enzyme ISCU	Q9H1K1	Scaffolds [2Fe–2S] clusters for mitochondrial Fe–S assembly	[2Fe–2S]	Binding/Biogenesis	Mitochondrion	Essential	Essential	Essential
PF3D7_1368200	Rli1	P61221	Fe–S ATPase required for ribosome recycling	[4Fe-4S] (x2)	Structural/Regulatory	Cytosol	Essential	Dispensible	Essential
PF3D7_1342100	Aconitate hydratase	P21399	Catalyzes citrate–isocitrate interconversion in TCA cycle	[4Fe-4S]	Unknown	Mitochondrion/Cytosol	Dispensible	Essential	Dispensible
PF3D7_0622200	tRNA-2-methylthio-N(6)-dimethylallyladenosine synthase (MIAB)	Q5VV42	Catalyzes methylthiolation of modified tRNA base	[4Fe-4S] (x2)	Catalytic	Apicoplast	Dispensible	Dispensible	Dispensible
PF3D7_1324500	DEAD box helicase	Q96FC9	Fe–S–dependent helicase remodeling nucleic acids	[4Fe-4S]	Structural/Regulatory	Nucleus	Essential	Dispensible	NA
PF3D7_0934100	General transcription and DNA repair factor IIH helicase subunit XPD	P18074	TFIIH helicase for transcription-coupled DNA repair	[4Fe-4S]	Structural/Regulatory	Nucleus	Essential	Essential	Essential
PF3D7_1408400	FANCJ-like helicase	Q9NZ71	DNA helicase maintaining genome stability	[4Fe-4S]	Structural/Regulatory	Nucleus	Essential	Fitness Cost	Fitness Cost
PF3D7_1413800	Diphthamide biosynthesis protein 1	Q9BZG8	Catalyzes early step of diphthamide biosynthesis	[4Fe-4S]	Catalytic	Cytosol	Fitness Cost	Essential	NA
PF3D7_1429500	Diphthamide biosynthesis protein 2	Q9BQC3	Catalyzes later step of diphthamide biosynthesis	[4Fe-4S]	Catalytic	Cytosol	Essential	Essential	Fitness Cost
PF3D7_0411900	DNA polymerase alpha catalytic subunit	P09884	Catalytic subunit of DNA polymerase α for replication initiation	[4Fe-4S]	Structural/Regulatory	Nucleus	Essential	Essential	NA
PF3D7_1017000	DNA polymerase delta catalytic subunit	P49005	Catalytic subunit of DNA polymerase δ for lagging-strand synthesis	[4Fe-4S]	Structural/Regulatory	Nucleus	Essential	Essential	Essential
PF3D7_0630300	DNA polymerase epsilon catalytic subunit A	Q07864	Catalytic subunit of DNA polymerase ε for leading-strand synthesis	[4Fe-4S]	Structural/Regulatory	Nucleus	Essential	Essential	Essential
PF3D7_1421400	DNA-directed RNA polymerase III subunit RPC6	Q9H1D9	RNA polymerase III subunit supporting Pol III transcription	[4Fe-4S]	Structural/Regulatory	Nucleus	Essential	Essential	NA
PF3D7_0910900	DNA primase large subunit	P49643	Large primase subunit initiating DNA replication	[4Fe-4S]	Structural/Regulatory	Nucleus	Essential	Essential	Essential
PF3D7_0207200	Fe-S cluster assembly IscA1	Q86U28	Fe–S carrier for maturation of mitochondrial Fe–S proteins	[4Fe-4S] , [2Fe-2S]	Binding/Biogenesis	Mitochondrion	Essential	Essential	Essential
PF3D7_0322500	Fe-S assembly protein IscA2	Q9BUE6	Auxiliary Fe–S carrier for mitochondrial Fe–S proteins	[4Fe-4S] , [2Fe-2S]	Binding/Biogenesis	Mitochondrion	Dispensible	Fitness Cost	NA
PF3D7_0930900	NFU1 Fe-S cluster scaffold	Q9UMS0	Scaffolds [4Fe–4S] clusters and delivers to targets	[4Fe-4S]	Binding/Biogenesis	Mitochondrion	Dispensible	Dispensible	Dispensible
PF3D7_0614200	Cytosolic Fe-S cluster assembly factor NAR1	Q9H6Q4	Core cytosolic Fe–S assembly factor	[4Fe-4S] (x2)	Binding/Biogenesis	Cytosol	Essential	Essential	NA
PF3D7_0910800	Cytosolic Fe-S cluster assembly factor NUBP1	P53384	Cytosolic Fe–S assembly factor and ATPase	[4Fe-4S]	Binding/Biogenesis	Cytosol	Fitness Cost	Essential	Fitness Cost
PF3D7_1128500	Fe-S cluster assembly factor HCF101	P53384	Cytosolic Fe–S assembly factor related to HCF101	[4Fe-4S]	Binding/Biogenesis	Cytosol	Essential	Essential	Essential
PF3D7_0703100	Cytosolic iron-sulfur assembly component 2	Q9Y3D0	Component of cytosolic Fe–S targeting complex	[2Fe–2S]	Binding/Biogenesis	Cytosol	Essential	Essential	NA
PF3D7_1129500	A/G-specific adenine glycosylase	Q9UIF7	Excises oxidized adenine bases from DNA	[4Fe-4S]	Structural/Regulatory	Nucleus	Dispensible	Dispensible	Dispensible
PF3D7_0614800	Endonuclease III-like protein 1	P78549	Removes damaged bases and cleaves AP sites in DNA	[4Fe-4S]	Structural/Regulatory	Nucleus	Fitness Cost	Dispensible	Dispensible
PF3D7_1212800	Succinate dehydrogenase [ubiquinone] Fe-S subunit	P21912	Transfers electrons in succinate dehydrogenase (Complex II)	[4Fe-4S] , [3Fe-3S], [2Fe-2S]	Electron Transfer	Mitochondrion	Dispensible	Dispensible	Dispensible
PF3D7_0524900	SAM-dependent tRNA 4-demethylwyosine synthase TYW1	Q6NUM6	Radical SAM enzyme in tRNA wybutosine biosynthesis	[4Fe-4S]	Catalytic	Cytosolic	Fitness Cost	Dispensible	Dispensible
PF3D7_0522700	Fe-S cluster assembly protein SufA	P77667	Carries Fe–S clusters to apicoplast client proteins	[4Fe-4S] , [2Fe-2S]	Binding/Chaperone	Apicoplast	Essential	Dispensible	Dispensible
PF3D7_0921400	NifU-like scaffold protein	Q84RQ7	Scaffolds Fe–S clusters for apicoplast assembly	[4Fe-4S] , [2Fe-2S]	Binding/Biogenesis	Apicoplast	Essential	Dispensible	Dispensible
PF3D7_API04700	Fe-S cluster assembly protein SufB	P77522	Core SUF component for apicoplast Fe–S biogenesis	[4Fe-4S] , [2Fe-2S]	Binding/Biogenesis	Apicoplast	NA	NA	NA
PF3D7_1103400	Fe-S cluster assembly protein SufD	P77689	SUF component supporting apicoplast Fe–S biogenesis	[4Fe-4S]	Binding/Biogenesis	Apicoplast	Essnetial	Essential	Essential
PF3D7_1022800	4-hydroxy-3-methylbut-2-en-1-yl diphosphate synthase (ISPG)	P62620	Synthesizes HMBPP in MEP isoprenoid pathway	[4Fe-4S]	Catalytic	Apicoplast	Essential	Essential	Essential
PF3D7_0104400	4-hydroxy-3-methylbut-2-enyl diphosphate reductase (ISPH)	P62623	Reduces HMBPP in MEP isoprenoid pathway	[4Fe-4S]	Catalysis	Apicoplast	Fitness Cost	Essential	NA
PF3D7_1344600	Lipoyl synthase	O43766	Inserts sulfur into octanoyl groups to form lipoate	[4Fe-4S] (x2)	Catalytic	Apicoplast	Essential	Dispensible	Dispensible
PF3D7_1227800	Elongator complex protein 3	Q9H9T3	tRNA acetyltransferase subunit of elongator complex	[4Fe-4S]	Catalytic	Cytosol	Dispensible	Essnetial	Essential
PF3D7_1220500	Ribosome biogenesis protein TSR3	Q9UJK0	tRNA modification factor in wybutosine pathway	[4Fe-4S] (x2)	Catalytic/Binding	Cytosol	Essential	Essential	NA
PF3D7_0927300	Fumarate hydratase	P14407	Converts fumarate and malate in TCA and AMP metabolism	[4Fe-4S]	Catalytic	Mitochondrion	Essential	Essential	Fitness Cost
PF3D7_1406900	Ribosomal RNA large subunit methyltransferase Cfr	Q9FBG4	Radical SAM methyltransferase modifying mitochondrial rRNA	[4Fe-4S]	Catalysis	Mitochondrion	Essential	Essential	Essential
PF3D7_1435300	Glutamate synthase	P09831	Produces glutamate from glutamine and 2-oxoglutarate	[4Fe-4S] (x2), [3Fe-4S]	Electron Transfer	Cytosol	Dispensible	Dispensible	Dispensible
